# Supplementary material for: Protein-Bound Polysaccharide from Corbicula fluminea Inhibits Cell Growth in MCF-7 and MDA-MB-231 Human Breast Cancer Cells
Source: PLoS One. 2016 Dec 13;11(12):e0167889. doi: 10.1371/journal.pone.0167889 (PMC5154514; doi:10.1371/journal.pone.0167889)
Supplement: S2 File — (XLSX) [file pone.0167889.s002.xlsx]

## Sheet: Fig 3A
	Control						50 mg/mL						150 mg/mL						250 mg/mL
Time	1st	2nd	3rd	Mean	sd		1st	2nd	3rd	Mean	sd		1st	2nd	3rd	Mean	sd		1st	2nd	3rd	Mean	sd
24 h	0.492	0.506	0.514	0.504	0.0111355	0.0111355	0.3682	0.42	0.467	0.4184	0.0494194		0.2852	0.34	0.39	0.3384	0.0524183		0.11	0.25	0.21	0.19	0.0589422
48 h	1.1668	1.2252	1.286	1.226	0.059604	0.059604	0.774	0.91	0.86	0.848	0.0687895		0.64	0.552	0.632	0.608	0.0486621		0.17	0.46	0.39	0.34	0.144799
72 h	2.174	2.23	2.22	2.208	0.0391061	0.0298664	2.124	1.467	1.545	1.712	0.358928		1.176	1.27	1.25	1.232	0.0495177		0.74	0.99	0.94	0.89	0.127632
96 h	1.934	2.63	2.42	2.328	0.365897	0.357004	1.772	1.82	1.748	1.78	0.0366606		0.938	1.1	1.07	1.036	0.0861858		0.323	0.45	0.355	0.376	0.0685177

## Sheet: Fig 3B
	Control-Proliferation						Proliferation						Control-Cytotoxicity						Cytotoxicity
Concentration (mg/mL)	1st	2nd	3rd	Mean	sd		1st	2nd	3rd	Mean	sd		1st	2nd	3rd	Mean	sd		1st	2nd	3rd	Mean	sd
0	103.31	98.53	102.12	101.32	2.48839		101.1	101.75	97.15	100	2.48948		0.52	0.39	0.59	0.5	0.101489		0.25	0.32	0.33	0.3	0.043589
93.75	101.15	97.43	93.65	97.41	3.75004		83.21	89.98	81.08	84.7727	4.63929		2.03	0.89	2.16	1.6971	0.701484		8.08	4.26	4.97	5.7746	2.03962
187.5	91.57	99.84	95.56	95.6609	4.12957		47.57	53.67	56.65	52.6359	4.6188		1.81	3.55	4.07	3.1637	1.14922		4.72	9.17	6.02	6.6464	2.27599
375	101.19	96.54	97.35	98.3403	2.45043		44.84	41.54	31.74	39.3828	6.82487		2.05	2.97	2.43	2.495	0.446066		11.01	6.04	8.87	8.6667	2.53118
750	109.13	97.24	101.75	102.72	6.02402		25.26	33.26	35.75	31.4142	5.49629		3.46	2.46	5.79	3.9092	1.70644		6.01	10.52	9.33	8.6277	2.32443
1500	89.85	99.35	93.8	94.3465	4.75387		31.44	27.83	23.43	27.5768	4.02618		6.05	3.93	4.28	4.7395	1.11283		6.98	13.13	9.94	9.9956	3.10697

## Sheet: Fig 3C
	Control						50 mg/mL						150 mg/mL						250 mg/mL
Time	1st	2nd	3rd	Mean	sd		1st	2nd	3rd	Mean	sd		1st	2nd	3rd	Mean	sd		1st	2nd	3rd	Mean	sd
24 h	0.286	0.25	0.22	0.252	0.0269238		0.1616	0.2244	0.2413	0.2091	0.0419951		0.2	0.1	0.19	0.16	0.0566836		0.03	0.15	0.11	0.0998	0.0601963
48 h	0.884	0.85	0.75	0.828	0.0651623		0.5661	0.6645	0.6414	0.624	0.0514559		0.37	0.42	0.4	0.4	0.025433		0.19	0.37	0.25	0.2728	0.0928302
72 h	1.532	1.71	1.57	1.604	0.0972144		1.2628	1.3411	1.4041	1.336	0.0707879		0.86	0.92	0.96	0.91	0.0507373		0.7	0.42	0.52	0.548	0.141685
96 h	1.642	1.76	1.71	1.704	0.0592284		1.3687	1.4252	1.4541	1.416	0.043437		0.8	0.93	0.98	0.9	0.0932886		0.49	0.41	0.31	0.408	0.0915233

## Sheet: Fig 3D
	Control-proliferation						Pliferation						Control-cytotoxicyty						Cytotoxicity
Concentration (mg/mL)	1st	2nd	3rd	Mean	sd		1st	2nd	3rd	Mean	sd		1st	2nd	3rd	Mean	sd		1st	2nd	3rd	Mean	sd
0	102.48	98.22	102.42	101.04	2.44238		98.9	99.43	105.45	101.26	3.9		0.1	0.11	0.12	0.11	0.01		0.05	0.26	0.11	0.14	0.108167
93.75	101	98.16	99.25	99.47	1.43272		94.5581	82.49	86.27	87.7727	5.5981		1.94	1.94	1.01	1.63	0.536936		2.88	4.31	7.09	4.76	2.14077
187.5	93.2427	98.22	101.52	97.6609	4.16688		83.4077	74.13	81.37	79.6359	4.6304		1.33	0.97	1.21	1.17	0.183303		1.96	5.22	6.14	4.44	2.19645
375	100.831	89.05	99.14	96.3403	6.36994		77.6884	62.27	68.19	69.3828	7.8307		2.16	3.06	2.52	2.58	0.45299		2.98	7.91	6.12	5.67	2.49562
750	95.3203	105.43	98.41	99.7201	5.18062		47.7726	54.76	57.71	53.4142	4.5415		3.1	2.01	3.41	2.84	0.735323		3.64	9.95	8.22	7.27	3.26051
1500	87.7795	99.98	98.28	95.3465	6.60811		50.3504	38.81	47.57	45.5768	6.0365		4.04	2.02	2.79	2.95	1.01946		6.7	12.79	9.19	9.56	3.06181

## Sheet: Fig 4A
	0 mg/mL						50 mg/ml						150 mg/ml						250 mg/ml
	1st	2nd	3rd	Mean	SD		1st	2nd	3rd	Mean	SD		1st	2nd	3rd	Mean	SD		1st	2nd	3rd	Mean	SD
Sub-G1	7.5	1.59	4.32	4.47	2.95785		-0.5835	7.97	9.52	5.6355	5.44129		7.418	18.57	12.55	12.846	5.58189		39.116	24.75	31.36	31.742	7.19061
G0-G1	57.795	58.47	62.34	59.535	2.45253		70.1392	59.98	58.72	62.9464	6.26092		59.2526	43.74	57.58	53.5242	8.51454		45.81	38.96	42.85	42.54	3.43551
S	9.2432	15.16	14.43	12.9444	3.22605		5.995	20.49	14.42	13.635	7.27931		16.219	21.14	23.43	20.263	3.68463		19.718	30.14	21.68	23.846	5.53834
G2-M	14.7205	21.74	13.14	16.5335	4.57769		15.7	11.72	14.94	14.12	2.11291		17.1559	15.36	13.76	15.4253	1.69889		4.4575	5.8584	6.89	5.7353	1.22091

## Sheet: Fig 4B
Concentration (mg/mL)	1st	2nd	3rd	Mean	SD
0	5.2953	4.7473	5.8574	5.3	0.555065
50	13.9817	15.7844	13.9577	14.5746	1.04779
150	20.8748	16.7443	21.9574	18.5255	2.75104
250	31.6038	25.4245	29.4114	27.4799	3.13278

## Sheet: Fig 4C
	0 mg/mL						50 mg/ml						150 mg/ml						250 mg/ml
	1st	2nd	3rd	Mean	SD		1st	2nd	3rd	Mean	SD		1st	2nd	3rd	Mean	SD		1st	2nd	3rd	Mean	SD
Sub-G1	5.12	2.05	3.24	3.47	1.54787		2.92	5.65	5.74	4.77	1.60278		9.67	11.55	5.09	8.77	3.32271		12.45	21.65	16.21	16.77	4.62549
G0-G1	52.24	58.48	62.47	57.73	5.15607		62.75	66.19	61.68	63.54	2.3565		48.16	62.62	55.84	55.54	7.23467		62.42	50.05	60.15	57.54	6.58508
S	18.17	27.99	30.13	25.43	6.37774		21.72	12.76	17.54	17.34	4.48335		23.48	17.95	13.59	18.34	4.95652		6.39	11.76	9.87	9.34	2.72395
G2-M	3.99	13.88	15.58	11.15	6.25873		12.77	16.65	15.94	15.12	2.06589		7.51	15.53	16.32	13.12	4.87443		9.88	16.33	10.15	12.12	3.64847

## Sheet: Fig 4D
Concentration (mg/mL)	1st	2nd	3rd	Mean	SD
0	3.4097	5.7463	4.944	4.7	1.18726
50	6.3539	8.7363	10.6336	8.5746	2.14443
150	12.3033	13.7476	14.5256	13.5255	1.1277
250	15.5888	16.6363	17.2146	16.4799	0.824107

## Sheet: Fig 5B
	p53						p21						Cdk4						cyclin D1
Concentration (mg/mL)	1st	2nd	3rd	Mean	sd		1st	2nd	3rd	Mean	sd		1st	2nd	3rd	Mean	sd		1st	2nd	3rd	Mean	sd
0	97.8416	100.547	100.525	99.6378	1.55559		99.7396	99.3573	101.064	100.054	0.895563		99.816	100.527	99.6573	100	0.46298		101.015	100.053	99.4256	100.165	0.800508
50	123.012	119.544	113.634	118.73	4.74192		122.249	119.883	125.736	122.623	2.9443		81.3785	83.5277	77.6738	80.86	2.9612		76.8692	92.4263	78.3245	82.54	8.59262
150	125.127	123.637	127.527	126.43	1.96267		133.93	134.859	128.749	132.513	3.29245		39.1611	50.6252	48.5737	46.12	6.11325		53.644	65.2344	56.1416	58.34	6.09992
250	144.275	145.637	137.538	143.15	4.33682		137.634	141.489	137.426	138.85	2.28805		18.2896	32.5252	19.1452	23.32	7.98341		9.47847	24.4263	11.4553	15.12	8.11985

## Sheet: Fig 5C
	BAX						BCL-2						BAX/BCL-2
Concentration (mg/mL)	1st	2nd	3rd	Mean	sd		1st	2nd	3rd	Mean	sd		1st	2nd	3rd	Mean	sd
0	101.232	99.8256	100.353	100.47	0.710438		100	99.9526	100.045	100.064	0.0462943		100.181	100.121	99.8252	100.043	0.190524
50	111.212	112.527	120.451	114.73	4.99838		90.54	90.2251	96.5262	92.54	3.55053		119.668	122.526	128.426	123.54	4.4659
150	125.321	136.513	129.456	130.43	5.65893		83.34	84.5242	91.4155	86.34	4.36093		143.858	153.526	144.636	147.34	5.37153
250	149.297	157.527	149.626	152.15	4.65932		67.12	69.4255	76.4151	71.12	4.84029		211.085	215.623	224.653	217.12	6.90672

[truncated: 8 more sheets: Fig 5D, Fig 5F, Fig 5G, Fig 5H, Table 2, Figure A-A , Figure A-B, Figure C ]
